# Supplementary material for: Dual Inhibition of H3K9me2 and H3K27me3 Promotes Tumor Cell Senescence without Triggering the Secretion of SASP
Source: Int J Mol Sci. 2022 Apr 1;23(7):3911. doi: 10.3390/ijms23073911 (PMC8999616; doi:10.3390/ijms23073911)
Supplement: Supplementary file 1 [file ijms-23-03911-s001.zip]

Archive with 2 entries (2 files):
- original images of western blot.pdf
- Supplementary Materials.pdf
